# Supplementary material for: Serological Assays for Alveolar and Cystic Echinococcosis—A Comparative Multi-Test Study in Switzerland and Kyrgyzstan
Source: Pathogens. 2022 Apr 27;11(5):518. doi: 10.3390/pathogens11050518 (PMC9146094; doi:10.3390/pathogens11050518)
Supplement: Supplementary file 1 [file pathogens-11-00518-s001.zip]

Archive with 1 entries (1 files):
- pathogens-1693483-supplementary.pdf
